# Supplementary material for: miR-146a-5p inhibits TNF-α-induced adipogenesis via targeting insulin receptor in primary porcine adipocytes
Source: J Lipid Res. 2016 Aug;57(8):1360–72. doi: 10.1194/jlr.M062497 (PMC4959853; doi:10.1194/jlr.M062497)
Supplement: Supplemental Data [file 10.1194_M062497_jlr.M062497-2.xls]

## Sheet: Sheet1
Supplementary Table S4:Targets Prediction Results (intersection of TargetScan, RNAhybrid and miRanda)
ABCA3
ACAD10
ADAM15
ADAMTS1
ADCY6
AFAP1
AHSA1
AKAP9
ALG8
ANAPC1
ANKHD1
ANKRD13A
ANKRD13B
APBA1
APEH
APITD1
APOA1BP
ARFGAP2
ARHGAP28
ARHGAP39
ASAH2
ASB3
ATHL1
ATL3
ATP1A1
ATP6V1B2
ATP6V1G1
ATP8B2
ATXN7L3
AUTS2
BCO2
BLM
BMS1
BOP1
BPIFB5
BTAF1
BTF3
C10orf125
C1H6orf35
C22orf23
C4H1orf43
CA11
CAB39
CACNA1D
CAND2
CAP2
CC2D1B
CCDC67
CCDC85A
CDC123
CDKN1A
CDYL
CIT
CLASP1
CLCC1
CLSPN
CNDP2
CNKSR3
COL15A1
COL17A1
COPS7A
CORO1C
COX6A1
CPR2
CPS1
CRHR1
CST7
CTAGE5
CTDP1
CTHRC1
CTNNA2
CUEDC1
CUX1
CYP2C32
CYP2C33
CYP2C49
CYP39A1
CYTH2
DCAF8
DCLRE1A
DDX18
DDX24
DIABLO
DIEXF
DNAJB1
DNAJC14
DOCK10
EEF1E1
EFNA4
EPB41L2
EPS8
FANCG
FBLN7
FBXO33
FBXO6
FCAR
FHL3
FKBP15
FNDC3B
GABARAPL1
GAL3ST1
GAN
GARNL3
GLUD1
GNPTAB
GON4L
GPAA1
GRAMD1B
GRAMD2
GRID1
GRM3
GUCY2C
GZMA
HABP2
HMG20A
HSH2D
IRG1
JMJD7
KCTD3
KIAA1671
KIFC1
KLHL22
KPNA5
KRT34
LAMA4
LARS
LGALS9
LGMN
LIMS1
LOXL1
LPIN1
MAPKBP1
MARVELD3
MBOAT4
MED23
MRPS18A
MTPAP
MTTP
MUT
NAB2
NAGA
NDST2
NDUFA4L2
NDUFA6
NDUFB8
NEFL
NFYA
NHLRC2
NPAS2
NSF
NSUN6
NUP160
NUP188
NUP54
ORM1
OXR1
PACSIN3
PARP12
PDPK1
PDSS1
PDX1
PDZK1IP1
PES1
PI4K2A
PIAS1
PIP5K1C
POLD3
POLH
PON2
PPP1R3C
PRDM1
PRIM2
PSMA5
PSMC2
PTGFRN
PUM1
QRSL1
RAB17
RAB3IP
RAD51C
RAPGEF6
RASSF4
RBM27
RDH11
RNF31
RPUSD4
SAL1
SCCPDH
SDHD
SEC14L2
SEC23A
SEC61A1
SELE
SELK
SELO
SEMA3B
SERPINA11
SETD6
SGK3
SIAE
SIPA1
SLA-DOB
SLC22A2
SLC25A27
SLC26A6
SLC38A3
SLC3A1
SLC7A2
SMC2
SP3
SPINT1
STXBP5
TATDN2
TBC1D22B
TBC1D4
TCN2
TDP1
TENC1
TIAL1
TMEFF1
TMEM110
TMEM201
TMEM209
TMPO
TPCN1
TPM1
TPX2
TRAF7
TRPA1
TRUB2
TSGA14
TTF2
UBE2W
UBR7
UBXN8
UHRF1
USP13
USP15
USP18
USP47
UTRN
VCP
VDAC1P5
VEZF1
VPS13B
VPS37A
VPS41
ZDHHC17
ZKSCAN4
ZMIZ1
ZNF142
ZNF3
ZNF389
MARCH2
MARCH3
MARCH5
MARCH6
SEPT2
SEPT3
SEPT4
SEPT5
SEPT6
SEPT7
A1BG
A2M
AAAS
AAED1
AAGAB
AAR2
AARD
AARS2
AASDHPPT
AASS
ABCB10
ABCB6
ABCB7
ABCB9
ABCF1
ABCF2
ABCG4
ABHD1
ABHD11
ABHD15
ABHD16A
ABHD17A
ABHD17C
ABHD4
ABHD5
ABL1
ABTB2
ACAA2
ACACB
ACADL
ACADM
ACADS
ACADSB
ACADVL
ACAP3
ACAT2
ACBD6
ACE
ACE2
ACO2
ACOT6
ACOT8
ACOX1
ACOX2
ACP1
ACP2
ACSF2
ACSL4
ACSL6
ACSM3
ACSS2
ACTA1
ACTA2
ACTC1
ACTL6A
ACTN2
ACTR1A
ACTR1B
ACTR2
ACVR1B
ACVR2
ACVRL1
ADAM17
ADAM19
ADAM22
ADAM8
ADAM-9
ADAMDEC1
ADAMTS15
ADAMTS4
ADAMTS7
ADAMTS9
ADAMTSL4
ADAP2
ADAT2
ADCK2
ADCK3
ADCY2
ADCY3
ADHFE1
ADM
ADPRH
ADPRHL2
ADRA1D
ADRBK1
ADSL
AEBP1
AEBP2
AFAP1L1
AFTPH
AGA
AGFG2
AGGF1
AGO4
AGPAT1
AGPAT4
AGPAT9
AGTR2
AGXT2
AHCY
AHCYL1
AHI1
AHSG
AIFM1
AIFM2
AIFM3
AK1
AK3L1
AKAP13
AKIP1
AKIRIN1
AKIRIN2
AKR1B1
AKT1S1
AKT3
ALB
ALCAM
ALDH18A1
ALDH2
ALDH7A1
ALDH9A1
ALDOB
ALDOC
ALG12
ALG14
ALG2
ALG6
ALKBH6
ALOX12
ALOX15
ALOX5
ALOX5AP
ALS
AMBN
AMD1
AMFR
AMHR2
AMICA1
AMMECR1
AMOT
ANAPC16
ANGPT2
ANGPT4
ANGPTL2
ANGPTL4
ANK3
ANKRA2
ANKRD1
ANKRD13C
ANKRD13D
ANKRD22
ANKRD27
ANKRD28
ANKRD39
ANKRD42
ANKRD46
ANKRD49
ANKRD54
ANKS4B
ANKZF1
ANO10
ANO5
ANO6
ANTXR1
ANXA11
ANXA13
ANXA2
ANXA4
ANXA5
ANXA7
ANXA8
ANXA9
AOAH
AOC1
AP1B1
AP1G1
AP1M1
AP2A1
AP2S1
AP3M1
AP3M2
AP4B1
AP5M1
APAF1
APBB1
APCS
APEX1
APEX2
APIP
APLF
APN
APOA5
APOBEC3H
APOC2
APOC3
APOD
APOER2
APON
APOOL
APP
APPBP2
APPL2
APTX
AQP11
AQP3
AQP5
AQP9
ARAF
ARAP1
ARAP2
ARAP3
ARF1
ARF4
ARF5
ARFGAP3
ARFGEF1
ARFIP1
ARFIP2
ARG2
ARHGAP1
ARHGAP12
ARHGAP25
ARHGAP26
ARHGAP27
ARHGAP30
ARHGAP32
ARHGAP4
ARHGAP42
ARHGAP44
ARHGAP6
ARHGEF12
ARHGEF2
ARHGEF39
ARID1B
ARID3C
ARID4B
ARID5A
ARID5B
ARL1
ARL2BP
ARL6IP4
ARL6IP6
ARMC1
ARMC6
ARMC7
ARMCX6
ARNT
ARNTL
ARP3
ARPC1A
ARPC5
ARPC5L
ARPP19
ARRB1
ARRDC2
ARRDC3
ARRDC4
ART3
ARVCF
AS3MT
ASAH1
ASB13
ASB7
ASF1A
ASF1B
ASIC1
ASNA1
ASNS
ASPA
ASPHD2
ASPN
ASS1
ASTE1
ATAD1
ATAD2
ATF7IP
ATG12
ATG13
ATG16L2
ATG4C
ATG4D
ATG7
ATGL
ATL2
ATM
ATP10D
ATP11C
ATP13A1
ATP13A3
ATP1B1
ATP1B4
ATP2B3
ATP2C1
ATP5B
ATP5D
ATP5G1
ATP5G3
ATP5S
ATP6AP2
ATP6V0C
ATP6V0D1
ATP6V1A
ATP6V1B1
ATP6V1C1
ATP6V1D
ATP6V1F
ATP6V1G2
ATP6V1H
ATP7A
ATP9A
ATR
ATRN
ATRX
ATXN3
ATXN7
AURKA
AVPI1
AVPR2
B3GAT1
B3GNT1
B4GALNT1
B4GALT1
B4GALT3
B4GALT5
B4GALT7
BACE1
BACH1
BAG1
BAG3
BAHD1
BAK1
BAMBI
BAZ1A
BAZ2A
BCAP31
BCAS1
BCAS4
BCAT2
BCCIP
BCKDK
BCL2L15
BCL9
BCL9L
BCLAF1
BCORL1
BDNF
BECN1
BEND6
BEST4
BET1
BETA-ACTIN
BGN
BHLHE40
BHMT-2
BICC1
BID
BIN3
BIRC6
BLOC1S2
BMI1
BMP1
BMP6
BMP7
BMPER
BMPR2
BMX
BNIP3L
BOD1L1
BPIFA1
BPIFB1
BPIFC
BPNT1
BRCC3
BRD2
BRD8
BRINP2
BRMS1
BRMS1L
BROX
BRPF1
BSPH1
BTBD10
BTBD11
BTBD7
BTG1
BTG3
BTK
BTN1A1
BUB3
BVES
BZRAP1
BZW1
C10orf128
C10orf76
C11orf1
C11orf54
C11orf58
C12orf29
C12orf4
C12orf49
C14orf142
C14orf2
C15orf26
C15orf39
C15orf48
C16orf80
C17H20ORF108
C17H20ORF174
C17orf104
C17orf62
C17orf75
C18orf25
C19orf43
C19orf52
C19orf53
C19orf54
C19orf66
C1-INH
C1orf112
C1orf172
C1orf186
C1orf189
C1orf21
C1orf210
C1orf27
C1QA
C1QC
C1QL4
C1QTNF3
C2
C2CD2L
C2orf42
C2orf54
C2orf61
C4A
C5orf15
C5orf45
C6orf211
C6orf62
C6orf89
C7
C7H6ORF153
C7H6ORF47
C7orf43
C8B
C8G
C8orf37
C9orf116
C9orf152
C9orf156
C9orf41
C9orf72
C9orf89
C9orf91
CA1
CA2
CA3
CA9
CAAP1
CAB39L
CABLES1
CABLES2
CABP1
CACNA1A
CACNA1G
CACNA2D2
CACNB2
CACNB3
CACNG1
CACNG3
CACNLB1
CACYBP
CADM4
CALB1
CALB2
CALCOCO2
CALCR
CALCRL
CALD1
CALM1
CALR
CALU
CALY
CAMKK2
CANX
CAP1
CAPN1
CAPN15
CAPN5
CAPN6
CAPRIN1
CAPS
CAPS2
CAPZB
CASD1
CASK
CASP2
CASP9
CASQ1
CASQ2
CASS4
CAT
CAV1
CAV2
CBLN3
CBLN4
CBR3
CBR4
CBX3
CBX4
CBX8
CC2D1A
CCBL1
CCBL2
CCDC103
CCDC120
CCDC130
CCDC170
CCDC22
CCDC28A
CCDC42
CCDC42B
CCDC59
CCDC6
CCDC64
CCDC80
CCDC81
CCDC86
CCDC88A
CCDC88B
CCDC90B
CCDC93
CCK
CCL1
CCL19
CCL20
CCL21
CCL22
CCL23
CCL25
CCL28
CCL3L1
CCL5
CCL8
CCNA1
CCNC
CCNE2
CCNG1
CCNG2
CCNI
CCNJ
CCNK
CCNY
CCR1
CCR7
CCSER2
CCT4
CCT7
CD109
CD151
CD164
CD177
CD19
CD1D
CD1E
CD2
CD200R1
CD207
CD209
CD244
CD27
CD276
CD302
CD32
CD34
CD36
CD3D
CD3E
CD3G
CD4
CD40
CD48
CD53
CD5L
CD61
CD63
CD69
CD72
CD79-ALPHA
CD79B
CD84
CD8A
CD8B
CD90
CD93
CD97
CD99L2
CDC20
CDC23
CDC25B
CDC25C
CDC27
CDC37
CDC37L1
CDC40
CDC42
CDC42BPB
CDC42BPG
CDC42SE1
CDC5L
CDC6
CDCA3
CDCA7
CDCA7L
CDCP1
CDH11
CDH17
CDH24
CDH7
CDHR1
CDIP1
CDK20
CDK2AP2
CDK3
CDK5RAP1
CDK6
CDK7
CDK9
CDKL1
CDKN2AIP
CDKN2C
CDO1
CDR2L
CDX-2
CEBPD
CEBPE
CEBPZ
CELF3
CEND1
CENPI
CENPK
CENPO
CEP120
CEP290
CEP55
CEP78
CEP85L
CERS2
CETN2
CFL2
CFP
CGREF1
CH242-15E11.1
CH242-185F9.2
CH242-196P17.1
CH242-197H16.1
CH242-205G24.7
CH242-305H5.1
CH242-366F10.1
CH242-402I11.1
CH242-98L13.2
CHAC2
CHAF1A
CHAF1B
CHAT
CHCHD1
CHCHD10
CHCHD4
CHCHD5
CHD1L
CHEK1
CHFR
CHGB
CHI3L1
CHI3L2
CHIC1
CHIC2
CHM
CHMP2B
CHMP6
CHODL
CHRDL1
CHREBP
CHRNA3
CHRNB2
CHST10
CHST13
CHST7
CHSY1
CHURC1-FNTB
CIC
CIDE-B
CIDE-C
CILP
CILP2
CIRBP
CKAP2
CLCN6
CLDN10
CLDN11
CLDN18
CLDN4
CLEC12A
CLEC17A
CLEC18A
CLEC2D
CLEC4G
CLEC7A
CLIC5
CLK1
CLK2
CLK3
CLK4
CLMN
CLNS1A
CLP1
CLPS
CLPX
CLSTN2
CLU
CLVS2
CMAS
CMPK1
CMSS1
CMTM7
CNIH2
CNN1
CNN3
CNNM2
CNNM3
CNOT1
CNOT11
CNOT3
CNOT6
CNOT6L
CNOT7
CNOT8
CNP
CNPPD1
CNPY3
CNRIP1
CNTFR
CNTN1
COA3
COASY
COG2
COL11A1
COL1A2
COL4A2
COL5A3
COL7A1
COMMD10
COMMD4
COMMD9
COMT
COPA
COPG2
COPS3
COPS4
COPS8
COPZ1
COQ10B
COQ5
COQ6
CORO2A
COX15
COX16
COX5B
COX7C
COX8H
CP
CPD
CPLX3
CPNE1
CPNE3
CPNE4
CPNE5
CPOX
CPSF3L
CPSF7
CPT2
CPXM1
CRABP2
CRAT
CREB
CREB3L1
CREB3L3
CREB3L4
CREG1
CRISP1
CRKL
CRLF3
CROT
CRP
CRSP2
CRTAM
CRTC1
CRYAB
CRYZ
CSAD
CSDC2
CSF2RB
CSF3
CSGALNACT1
CSGALNACT2
CSK
CSN1S1
CSN1S2
CSN2
CSNK1E
CSNK1G2
CSNK1G3
CSNK2A2
CSPP1
CSRNP1
CSRP2
CSRP2BP
CSTF1
CSTF2
CT120
CTCFL
CTGF
CTIF
CTLA4
CTNNB1
CTNND1
CTNS
CTPS1
CTSC
CTSH
CTSK
CTSW
CTTNBP2
CTTNBP2NL
CU151851.1
CU468594.8
CUBN
CUL2
CUL4A
CUL7
CUTA
CUTC
CUX2
CWC15
CWC22
CXADR
CXCL10
CXCL11
CXCL12
CXCL14
CXCR3
CXCR4
CXCR5
CXCR6
CXorf38
CXorf56
CXXC5
CYB561
CYB5A
CYB5D2
CYB5R1
CYB5R3
CYBB
CYCS
CYP1A1
CYP1A2
CYP21
CYP24A1
CYP26B1
CYP2R1
CYP51
CYP7A1
CYR61
CYTH4
DAB1
DACT2
DAGLA
DAK
DAO
DAPL1
DARS
DAXX
DBNDD1
DBNL
DBT
DCAF11
DCAF13
DCAF15
DCAF17
DCAKD
DCBLD1
DCDC2
DCK
DCLRE1B
DCT
DCTD
DCTN3
DCUN1D3
DCUN1D4
DCUN1D5
DCX
DDB1
DDHD1
DDHD2
DDOST
DDX20
DDX26B
DDX31
DDX39A
DDX39B
DDX3X
DDX50
DDX55
DDX56
DDX6
DEAF1
DECR1
DEF6
DEFB125
DENND2A
DENR
DEPDC5
DEPTOR
DESI1
DESI2
DFFA
DFNA5
DFNB31
DGAT1
DGCR2
DGKA
DGKE
DHRS1
DHRS11
DHRS3
DHRS4
DHRS7
DHX15
DHX29
DHX34
DHX40
DHX58
DHX8
DIRAS3
DIS3
DKK1
DKK3
DLAT
DLD
DLG3
DLGAP5
DLL4
DLST
DLX3
DMB
DMKN
DMP1
DMRT2
DMRTB1
DMTF1
DMTN
DNAJA1
DNAJA2
DNAJA4
DNAJB11
DNAJB12
DNAJB13
DNAJB14
DNAJB4
DNAJB5
DNAJB9
DNAJC10
DNAJC19
DNAJC2
DNAJC21
DNAJC5B
DNAJC6
DNAL4
DNASE2
DNMBP
DNMT1
DNPEP
DNTT
DNTTIP1
DNTTIP2
DOCK5
DOHH
DOK1
DOK5
DOLPP1
DOPEY1
DPCD
DPF2
DPH3
DPH5
DPM1
DPM2
DPP10
DPP4
DPP6
DPP8
DPT
DPY19L2
DPY19L4
DPY30
DPYD
DPYS
DRAXIN
DRD2
DRG1
DRP2
DSCC1
DSE
DSN1
DSP
DSTN
DSTYK
DTL
DTWD1
DTX4
DUOX2
DUSP1
DUSP13
DUSP15
DUSP26
DUSP4
DYDC2
DYNC1I2
DYNC1LI1
DYNLRB1
E2F1
E2F5
E2F7
E2F8
EAF2
EAPP
EARS2
EBAG9
EBF3
ECHDC2
ECHDC3
ECI2
ECSCR
EDC3
EDG7
EDN1
EDN3
EDNRA
EDNRB
EDRF1
EEA1
EEF1G
EEF2K
EFEMP2
EFHD1
EFHD2
EFNA1
EFNB3
EFS
EFTUD2
EGFL7
EGFL8
EGLN1
EGR2
EHMT2
EI24
EIF1AX
EIF1B
EIF2AK3
EIF2B1
EIF2B2
EIF3A
EIF3D
EIF3J
EIF3M
EIF4A2
EIF4A3
EIF4ENIF1
EIF5B
ELAVL1
ELF1
ELF3
ELF4
ELK1
ELL3
ELMO1
ELMOD3
ELOVL3
EMC2
EMC3
EMC9
EMILIN1
EML5
EN2
ENAM
ENDOD1
ENDOG
ENG
ENOPH1
ENPP1
ENSA
ENTPD1
ENTPD4
EP300
EPAS1
EPHA2
EPHA8
EPHB2
EPHB4
EPHX1
EPHX2
EPM2A
EPO
EPS15
EPS15L1
EPS8L2
EPS8L3
ERBB2
ERCC4
ERCC8
ERGIC2
ERLIN1
ERLIN2
ERMARD
ERN1
ERP29
ESD
ESF1
ESRP1
ESRRA
ESYT1
ETF1
ETFDH
ETV4
EVI5L
EXD2
EXOC2
EXOG
EXOSC1
EXOSC3
EXOSC5
EXT1
EXT2
EXTL3
EYA3
EZR
F11R
F2RL1
F2RL2
F8
FA2H
FAAH
FABP7
FADS3
FAF1
FAF2
FAIM2
FAM102A
FAM105B
FAM107A
FAM110A
FAM114A1
FAM117B
FAM120A
FAM120C
FAM129A
FAM134A
FAM134C
FAM135A
FAM151B
FAM155B
FAM161A
FAM161B
FAM166B
FAM167B
FAM171A1
FAM173A
FAM174A
FAM174B
FAM175B
FAM185A
FAM188A
FAM193B
FAM195A
FAM196A
FAM198B
FAM199X
FAM204A
FAM206A
FAM32A
FAM3C
FAM43A
FAM45A
FAM46A
FAM46B
FAM49A
FAM49B
FAM63A
FAM64A
FAM65C
FAM71E1
FAM73B
FAM81A
FAM83B
FAM98A
FAN1
FARSA
FAS
FAT1
FBLIM1
FBLN5
FBP1
FBP2
FBXL16
FBXL17
FBXL4
FBXL5
FBXL6
FBXO21
FBXO3
FBXO30
FBXO32
FBXO4
FBXO48
FBXO5
FBXO7
FBXW4
FBXW8
FCER1G
FCGR1A
FCGRT
FCHO1
FCHSD1
FCRLB
FDX1L
FDXR
FERMT1
FERMT3
FGB
FGD1
FGD2
FGF10
FGFR1IIIC
FGFR1OP2
FGFR4
FHL1C
FIBP
FIGF
FITM2
FKBP4
FKBP6
FKBP8
FKTN
FLAD1
FLIP-L
FLJ12949
FLNC
FLVCR1
FMO1
FMO2
FMO5
FMR1
FN1
FN3KRP
FNBP1L
FOS
FOSL1
FOXA2
FOXA3
FOXI1
FOXM1
FOXN3
FOXP3
FP
FRAP1
FRK
FRMD1
FRMD3
FRMD4B
FRMD6
FRMD8
FRMPD1
FRS3
FRZB
FSCN3
FSD1
FSHB
FUCA2
FUNDC2
FXR1
FXR2
FXYD4
FYCO1
FYN
FZD5
FZD6
FZR1
G2E3
G3BP1
G3PD
G6PC3
GAA
GAB2
GAB3
GABARAP
GABARAPL2
GABBR1
GABPB1
GABPB2
GABRA5
GABRG2
GAD2
GADD45G
GAL
GALK1
GALK2
GALM
GALNT10
GALNT11
GALNT15
GALNT16
GALNT2
GALNT3
GALNT7
GALNTL5
GANC
GAS8
GATA2
GATA6
GATAD2A
GATM
GATSL3
GBF1
GBI1
GBP1
GCC2
GCHFR
GCK
GCLC
GDAP2
GDF10
GDI2
GDPD2
GEM
GEMIN5
GEMIN6
GFAP
GFAT1
GFER
GFRA2
GFRA3
GGA3
GGH
GGNBP2
GGT1
GGT5
GGT7
GGTA1
GH
GHITM
GHRHR
GHRL
GINS3
GIPC1
GJB1
GK
GL
GLB1L2
GLB1L3
GLDN
GLI2
GLIPR1
GLMN
GLOD4
GLRA2
GLRX
GLRX5
GLT8D2
GLTP
GLTPD2
GLUL
GLYCTK
GM2A
GMDS
GMIP
GNA14
GNA15
GNAS
GNAZ
GNB3
GNB5
GNL1
GNMT
GNPDA1
GNPDA2
GNPNAT1
GNPTG
GOLGA5
GOLGB1
GOLIM4
GOLT1B
GOPC
GORASP2
GOT1
GP2
GPALPP1
GPAT
GPATCH11
GPATCH3
GPC1
GPC4
GPD1
GPHN
GPKOW
GPN1
GPN3
GPR116
GPR12
GPR124
GPR125
GPR133
GPR137
GPR155
GPR156
GPR177
GPR180
GPR26
GPR3
GPR6
GPR75
GPR97
GPRASP1
GPS2
GPSM3
GRAMD1A
GRAMD1C
GRAP2
GRASP
GRB10
GRB7
GREB1L
GRK5
GRK7
GRPEL2
GRSF1
GRWD1
GSPT2
GSTA4
GSTK1
GSTM3
GSTT1
GTF2A1
GTF2E2
GTF2F1
GTF2H1
GTF2H3
GTF2I
GTF3C1
GTF3C3
GTF3C6
GTPBP1
GTPBP8
GUCD1
GUCY1B3
GULDH
GULO
GUSB
GXYLT2
GYS1
GYS2
H2AFV
H2AFY
H3F3A
HADH
HADHA
HADHB
HAGHL
HAL
HAND2
HAO2
HAPLN1
HAS1
HAUS2
HAUS5
HAUS8
HBB
HBEGF
HCFC1
HCFC2
HCLS1
HCRT
HCRTR1
HCST
HDAC2
HDDC3
HDGF
HEATR5A
HEATR5B
HELB
HELLS
HELZ
HEPACAM
HEPH
HERC1
HERC3
HEXA
HEXB
HEY1
HEY2
HGF
HHAT
HHEX
HIF3A
HIGD1A
HINFP
HINT1
HINT3
HIP1
HIP1R
HIPK3
HIRA
HIVEP1
HIVEP2
HJURP
HKDC1
HLX
HMBOX1
HMGA1
HMGB1
HMGCR
HMGCS1
HMGN2
HMGN3
HMMR
HMOX2
HMX3
HN1
HN1L
HNF1A
HNF4A
HNRNPA1
HNRNPA3
HOGA1
HOMER1
HOMER2
HOOK1
HOOK2
HOPX
HORMAD1
HOXA3
HOXA5
HOXA7
HOXB1
HOXB5
HOXD1
HOXD13
HP
HPD
HPDL
HPS4
HPS5
HPX
HR
HRSP12
HS3ST2
HS3ST5
HSD11B1
HSD11B2
HSD17B1
HSD17B10
HSD17B7
HSD17B8
HSDL1
HSDL2
HSF2
HSF4
HSF5
HSPA13
HSPA2
HSPA4
HSPA9
HSPB8
HSPBAP1
HSPBP1
HSPCB
HSPD1
HSPH1
HTR7
HTRA1
HTRA3
HUNTINGTIN
HUWE1
HVCN1
HYAL2
HYAL3
HYI
HYOU1
IBA57
IBSP
IBTK
ICAM-1
ICAM2
ICK
ICMT
ID1
ID2
IDE
IDH2
IDH3A
IFI30
IFI44
IFNG
IFT122
IFT74
IGBP1
IGDCC4
IGF1R
IGF2BP2
IGF2R
IGFBP1
IGFBP4
IGFBPL1
IGFI
IGSF1
IGSF3
IGSF8
IHH
IKBKAP
IKBKB
IKBKE
IKBKG
IKK-ALPHA
IKZF2
IL10
IL10RA
IL12A
IL12B
IL12RB1
IL12RB2
IL13
IL13RA1
IL15
IL17A
IL17RC
IL18
IL19
IL1A
IL21
IL21R
IL22
IL22RA2
IL23R
IL27RA
IL2RG
IL33
IL4R
IL7
IL7R
IL8
IL9R
ILF3
ILVBL
IMPACT
INA
ING3
INO80
INPP1
INPP4A
INPP5A
INPP5F
INSC
INSIG1
INSR
INTS6
INTS8
INTU
INVS
IP6K1
IPO5
IPO8
IQCJ-SCHIP1
IRAK1
IRAK4
IRF1
IRF2BP1
IRF5
IRF6
IRF7
IRF9
IRG6
IRX6
ISG20L2
ISLR
ISM1
ISOC1
ITFG2
ITGA1
ITGA2
ITGA2B
ITGA3
ITGA4
ITGA5
ITGA8
ITGAE
ITGAL
ITGAV
ITGB1
ITGB4
ITM2C
ITPK1
ITPKA
ITPKC
ITPR3
IVD
JADE1
JADE3
JAG1
JAGN1
JAK1
JAK2
JAK3
JMJD1C
JMJD4
JPH4
JTB
JUP
KANK3
KANK4
KANSL1
KAT2A
KAT5
KAT7
KAT8
KATNAL1
KATNB1
KATNBL1
[truncated: 2,107 more rows]
